# Supplementary material for: Expression Pattern and Ligand Binding Characteristics Analysis of Chemosensory Protein SnitCSP2 from Sirex nitobei
Source: Insects. 2023 Jun 27;14(7):583. doi: 10.3390/insects14070583 (PMC10380366; doi:10.3390/insects14070583)
Supplement: Supplementary file 1 [file insects-14-00583-s001.zip]

Archive with 2 entries (1 files):
- Supplementary File/FigS.pdf
- Supplementary File/
